# Supplementary material for: Corrosion Behavior of 304 Stainless Steel During Three-Year Atmospheric Field Exposure in Antarctica
Source: Materials (Basel). 2026 Jun 29;19(13):2754. doi: 10.3390/ma19132754 (PMC13362558; doi:10.3390/ma19132754)
Supplement: Supplementary file 1 [file materials-19-02754-s001.zip]

Archive with 1 entries (1 files):
- materials-4373904-supplementary.pdf
